# Supplementary material for: Bacteria-specific pro-photosensitizer kills multidrug-resistant Staphylococcus aureus and Pseudomonas aeruginosa
Source: Commun Biol. 2021 Mar 25;4:408. doi: 10.1038/s42003-021-01956-y (PMC7994569; doi:10.1038/s42003-021-01956-y)
Supplement: Supplementary file 3 — Supplementary Data [file 42003_2021_1956_MOESM3_ESM.xlsx]

## Sheet: Fig. 1
Fig. 1b left
	MRSA HS0182
0	3.18	4.32	3.67
1	3.09	4.72	3.89
2	3.12	4.16	3.27
3	3.16	4.18	3.91
4	4.19	3.56	3.78
5	3.19	3.46	2.07
6	3.32	4.13	4.52
7	3.81	2.89	4.92
8	4.12	3.91	3.02
9	2.89	3.46	4.28
10	2.89	4.19	3.32
11	4.32	4.89	3.31
12	2.89	3.18	3.91
13	5.27	3.98	5.11
14	3.32	2.98	4.26
15	2.09	3.89	4.72
16	4.19	2.65	4.98
17	3.31	5.12	4.82
18	2.89	3.42	3.98
19	4.82	3.19	4.56
20	3.11	4.23	4.89
Fig. 1b right
Passage	Pa HS0028
0	3.42	5.14	3.98
1	3.17	4.25	5.05
2	5.35	4.61	3.78
3	2.89	4.23	4.71
4	2.98	4.32	4.89
5	3.19	5.09	4.21
6	3.89	4.81	4.26
7	3.21	4.62	5.16
8	4.29	3.76	4.98
9	3.29	3.92	4.32
10	2.98	3.71	4.92
11	3.11	3.69	4.29
12	5.12	2.98	3.12
13	3.93	4.51	5.02
14	4.12	3.33	4.89
15	2.98	5.21	3.96
16	3.98	2.78	4.82
17	3.62	5.58	3.51
18	2.98	3.42	5.01
19	3.89	4.12	5.51
20	3.92	4.81	4.69
Fig. 1c left
Passage	MRSA HS0182
0	4	4	8
1	4	4	4
2	4	8	4
3	4	8	4
4	16	16	8
5	16	32	16
6	64	32	32
7	64	64	64
8	64	32	32
9	64	32	32
10	32	32	32
11	64	64	64
12	64	128	128
13	128	128	64
14	256	128	128
15	128	256	256
16	256	256	256
17	256	256	256
18	128	256	256
19	256	256	256
20	256	512	256
Fig. 1c right
Passage	Pa HS0028
0	8	16	16
1	16	32	16
2	16	16	16
3	32	32	32
4	16	32	16
5	32	32	16
6	32	64	64
7	64	32	32
8	64	64	32
9	32	64	64
10	64	128	128
11	128	64	128
12	128	128	128
13	256	128	256
14	256	256	256
15	256	128	128
16	256	128	256
17	256	128	256
18	256	128	256
19	256	512	256
20	512	512	512

## Sheet: Fig. 2
Fig. 1a left
Time (min)	Irradiance (J/cm2)	aBL alone					Th alone MIC					aBL+Th 1/8 MIC					aBL+Th 1/4 MIC					aBL+Th 1/2 MIC					aBL+Th 1 MIC
0	0	7.27	7.61	7.15	7.02	7.43	7.82	7.29	7.17	7.35	7.41	7.56	7.4	7.48	7.15	7.62	7.32	7.43	7.77	7.28	7.09	7.55	7.68	7.59	7.29	7.42	7.49	7.17	7.68	7.25	7.02
4	13	7.42	7.19	7.71	7.25	7.56						7.23	7.52	7.15	7.05	7.45	7.18	6.92	7.23	6.69	6.93	4.25	5.78	3.89	4.72	4.08	0	0	0	0	0
8	25	6.89	7.72	7.59	7.02	7.45						6.89	6.42	5.97	5.76	6.72	5.06	4.32	3.69	4.15	4.72	2.21	3.03	1.63	2	2.45
16	50	7.32	6.89	7.56	7.21	7.06						4.26	4.69	3.48	4.42	3.95	3.69	2.39	3.12	2.69	3.36	0	0	0	0	0
32	100	7.61	6.98	7.32	7.15	7.41						3.03	3.78	2.19	3.26	2.85	0	0	0	0	0
64	200	6.55	7.27	6.91	7.12	7.28	6.25	6.52	5.81	5.45	6.83	0	0	0	0	0
Fig. 1a right
Time (min)	Irradiance (J/cm2)	1/8	1/4	1/2	1
64	200	0.787894	0.998574	0.998574	0.998574
32	100	0.591518	0.787894	0.992193	0.992193
16	50	0.430004	0.576092	0.787894	0.992872
8	25	0.139787	0.420655	0.701072	0.938215
4	13	0.026758	0.052538	0.38768	0.887894
Fig. 1b left
Time (min)	Irradiance (J/cm2)	aBL alone					Th alone MIC					aBL+Th 1/8 MIC					aBL+Th 1/4 MIC					aBL+Th 1/2 MIC					aBL+Th 1 MIC
0	0	7.32	6.82	7.59	7.16	7.42	7.61	7.05	7.69	7.42	7.25	7.29	7.56	7.61	7.45	7.61	7.32	7.71	7.29	7.35	7.52	7.27	7.69	7.32	7.45	7.18	7.69	7.22	7.31	7.12	7.45
4	13	7.12	7.35	7.61	7.02	7.35						7.42	7.63	7.29	7.29	7.32	7.21	7.28	7.15	7.02	7.46	4.67	5.59	3.91	4.27	5.15	0	0	0	0	0
8	25	6.69	7.42	7.19	6.95	7.21						7.32	7.18	6.71	7.02	7.15	5.42	3.98	4.32	5.18	4.82	0	0	0	0	0
16	50	6.69	7.38	7.18	6.42	6.02						5.92	4.67	5.42	6.15	6.26	1.92	3.18	3.29	2	2.82
32	100	6.08	5.9	6.62	6.07	6.52						4.29	5.12	3.92	4.42	5	0	0	0	0	0
64	200	5.55	6.27	5.31	6.12	5.25	6.28	5.42	5.29	5.15	6.41	3.16	3.91	2.62	2.92	3.68
Fig. 1b right
Time (min)	Irradiance (J/cm2)	1/8	1/4	1/2	1
64	200	0.157088	0.85038	0.971536	0.971536
32	100	0.247485	0.595351	0.895351	0.953512
16	50	0.247429	0.59207	0.85038	0.85038
8	25	0.014528	0.353288	0.773822	0.873822
4	13	0.000919	0.030741	0.368597	0.643585
Fig. 1c left
Time (min)	Irradiance (J/cm2)	aBL alone					Th alone MIC					aBL+Th 1/8MIC					aBL+Th 1/4MIC					aBL+Th 1/2MIC					aBL+Th MIC
0	0	7.25	7.09	6.82	7.02	7.35	7.32	6.56	6.91	7.02	7.15	7.15	7.42	6.99	7.15	7.28	7.32	6.89	6.62	7.12	6.82	7.42	6.81	6.58	7.05	7.31	7.32	6.51	6.82	7.12	6.85
7.5	25	6.73	7.42	6.65	6.97	7.28						7.05	6.95	7.19	7.02	7.12	7.17	6.59	6.51	6.92	6.78	7.12	6.67	5.92	6.28	6.46	4.89	6.12	5.58	5.18	5.02
15	50	6.29	7.12	6.56	6.85	7.02						6.69	7.02	6.37	6.95	7.05	6.21	6.62	6.23	6.63	6.15	5.42	4.12	5.18	4.92	5.21	3.19	2.82	3.92	3.52	2.67
22.5	75	6.42	6.98	6.17	6.71	6.85						6.35	6.91	6.55	6.58	6.92	5.44	5.92	6.32	6.17	5.8	3.63	3.19	4.45	3.69	4.02	0	0	0	0	0
30	100	6.29	6.82	6.04	6.52	6.67	5.18	6.29	6.32	6.72	5.92	6.29	6.01	6.57	6.26	6.45	3.98	4.89	5.23	5.35	4.18	0	0	0	0	0
Fig. 1c right
Time (min)	Irradiance (J/cm2)	1/8	1/4	1/2	1
30	100	0.180806	0.587894	0.736315	0.879356
22.5	75	0.257412	0.291518	0.455413	0.736315
15	50	0.039787	0.130004	0.212996	0.435683
7.5	25	0.01123	0.007728	0.018306	0.163355
Fig. 1d left
Time (min)	Irradiance (J/cm2)	aBL alone					Th alone MIC					aBL+Th 1/8MIC					aBL+Th 1/4MIC					aBL+Th 1/2MIC					aBL+Th MIC
0	0	7.32	7.51	6.62	7.15	7.02	7.24	7.61	6.58	7.12	7.35	7.19	7.32	6.79	7.12	7.04	7.42	6.59	6.92	7.15	6.78	7.28	7.73	6.89	7.15	7.02	7.32	6.51	6.82	7.05	7.35
7.5	25	7.29	7.31	6.58	7.02	6.85						7.18	7.02	6.82	7.05	6.82	7.19	6.82	6.71	6.89	6.72	6.89	7.12	6.21	6.78	6.45	5.89	6.12	5.08	5.43	6.02
15	50	7.12	7.32	6.31	6.83	6.62						7.11	6.85	6.92	6.65	6.56	6.12	6.72	7.32	6.56	6.25	5.12	6.31	4.89	5.85	5.53	4.32	5.48	4.45	4.72	5.12
22.5	75	6.82	7.19	6.21	6.67	6.46						6.69	6.92	6.39	6.42	6.29	5.82	6.45	6.78	6.17	5.86	3.98	5.02	4.28	4.46	4.12	3.19	3.92	2.82	2.65	3
30	100	7.21	6.68	5.82	6.45	6.22	5.18	6.23	6.37	5.58	5.95	6.59	6.02	6.19	6.35	6	5.32	6.18	5.02	5.82	5.56	3.19	3.63	4.15	3.91	3.35	0	0	0	0	0
Fig. 1d right
Time (min)	Irradiance (J/cm2)	1/8	1/4	1/2	1
30	100	0.057088	0.323146	0.647426	0.857421
22.5	75	0.047485	0.050897	0.419144	0.674886
15	50	0.0247429	0.023841	0.302363	0.598597
7.5	25	0.014528	0.017723	0.040968	0.386482
Fig. 1e left
Time (min)	Irradiance (J/cm2)	aBL alone					Th alone MIC					aBL+Th 1/8MIC					aBL+Th 1/4MIC					aBL+Th 1/2MIC					aBL+Th MIC
0	0	5.65	6.35	6.41	6.13	5.92	6.72	5.75	5.62	6.02	6.24	6.23	5.78	6.16	6.05	5.95	5.72	6.38	6.01	5.95	6.21	6.29	5.67	6.37	6.02	5.85	6.29	5.59	6.21	6.02	5.73
7.5	25	5.72	6.62	6.17	6.02	5.85						6.25	5.98	6.02	6.02	5.82	5.58	6.59	6.32	5.72	6.02	5.16	4.89	5.71	5.32	5.02	4.89	3.12	4.58	4.15	3.67
15	50	5.59	6.42	6.32	6.89	5.82						6.19	6.02	5.58	5.95	5.59	5.19	6.08	5.87	5.38	5.52	3.63	2.79	4.45	4.05	3.15	0	0	0	0	0
22.5	75	5.48	6.52	6.29	6.82	5.75						5.42	5.98	5.69	5.93	5.48	4.49	5.42	5.29	4.83	5.05	0	0	0	0	0
30	100	5.39	6.12	6.34	6.75	5.69	6.47	5.88	5.62	5.92	6.17	5.28	5.59	5.71	5.82	5.35	3.69	4.72	4.49	3.84	4.25
Fig. 1e right
Time (min)	Irradiance (J/cm2)	1/8	1/4	1/2	1
30	100	0.07342	0.413554	0.793275	0.893275
22.5	75	0.0291518	0.10846	0.615108	0.715108
15	50	0.0130004	0.080167	0.211325	0.56672
7.5	25	0.008973	0.035891	0.023787	0.1384
Fig. 1f left
Time (min)	Irradiance (J/cm2)	aBL alone					Th alone MIC					aBL+Th 1/8MIC					aBL+Th 1/4MIC					aBL+Th 1/2MIC					aBL+Th MIC
0	0	6.25	5.71	6.32	6.02	5.85	6.29	5.62	6.51	6.05	5.85	6.12	6.32	6.35	6.05	6.25	6.29	5.61	6.32	6.15	5.85	6.18	5.52	6.37	6.02	5.76	6.29	5.59	6.31	6.15	6.26
7.5	25	6.32	5.51	6.19	5.95	5.72	6.25	5.59	6.5	6.02	5.81	6.21	6.28	6.02	6.01	6.21	6.32	5.59	6.21	6.02	5.75	5.18	5.09	6.12	5.34	4.75	5.72	4.92	5.37	5.02	4.71
15	50	6.49	5.62	6.29	5.93	5.59	6.22	5.55	6.5	6.01	5.78	6.22	6.22	5.82	5.98	6.15	6.15	5.38	6.12	5.98	5.62	4.29	3.12	4.72	4.02	2.98	3.19	1.92	2.28	2.5	2
22.5	75	6.29	5.42	6.41	5.9	5.55	6.21	5.52	6.48	5.98	5.72	5.91	6.15	5.57	5.95	6.02	5.92	5.29	5.98	5.91	5.46	3.02	1.92	3.15	2.56	1.5	0	0	0	0	0
30	100	6.12	5.38	6.22	5.91	5.48	6.19	5.48	6.47	5.86	5.65	5.89	6.12	5.59	5.82	5.95	5.68	4.98	5.59	5.85	5.12	0	0	0	0	0
Fig. 1f right
Time (min)	Irradiance (J/cm2)	1/8	1/4	1/2	1
30	100	0.036621	0.56896	0.728566	0.898566
22.5	75	0.074321	0.085611	0.437448	0.813552
15	50	0.05672	0.09597	0.160655	0.481017
7.5	25	0.034691	0.052357	0.09823	0.132785

## Sheet: Fig. 3
Fig. 3b
Time (min)	Control								Th								BL								BL+Th
0	0	0	0	0	0	0	0	0	0	0	0	0	0	0	0	0	0	0	0	0	0	0	0	0	0	0	0	0	0	0	0	0
3	-0.08197	-0.10403	-0.25885	-0.09528	-0.04283	-0.073	-0.04292	-0.07014	-0.28407	-0.64809	-0.90292	-0.63935	-0.5869	-0.61707	-0.58699	-0.6142	-0.76115	-1.28321	-0.83803	-0.37447	-1.62202	-1.35218	-1.1221	-0.54932	-2.21681	-0.93181	-1.2204	-1.94692	-0.5192	-0.89066	-1.43581	-1.38852
6	-0.27084	-0.2636	-0.6073	-0.33442	-0.23204	-0.39043	-0.69035	-0.33615	-0.8149	-0.80767	-1.15137	-0.87849	-0.57611	-0.93449	-1.53441	-0.88022	-1.6323	-1.556	-2.0007	-1.02681	-2.02444	-2.71935	-2.28274	-1.52854	-2.79588	-3.00524	-2.31876	-3.64397	-1.57122	-2.33497	-2.60982	-2.24861
9	-0.24489	-0.27327	-0.37779	-0.2161	-0.2729	-0.36882	-0.34938	-0.409	-1.11949	-1.22288	-1.2588	-1.05523	-0.64393	-1.19416	-1.26105	-1.9714	-1.7587	-2.38709	-2.2916	-1.2991	-2.18671	-2.8264	-2.26319	-1.72281	-5.09151	-5.68825	-5.69897	-5.22988	-4.09151	-5.97881	-5.69897	-5.31069
12	-0.60555	-0.40894	-0.34486	-0.44129	-0.52999	-0.58022	-0.34711	-0.4832	-1.24489	-1.27327	-1.37779	-1.2161	-0.729	-1.36882	-1.34938	-1.909	-1.81614	-2.51953	-2.45545	-1.5188	-2.34058	-2.9081	-2.4577	-2.59379	-5.95861	-5.97881	-5.69897	-5.72354	-5.95861	-6.03621	-5.92082	-6
Fig. 3c
Time (min)	S values
3	0.0284	0.067732	0.036742	0.07832	0.20883	0.13203	0.089923	0.034263
6	0.1293	0.15923	0.22942	0.24772	0.46223	0.3312	0.13993	0.24345
9	0.3674	0.427732	0.51883	0.62383	0.772232	0.397721	0.4832	0.720985
12	0.66328	0.57823	0.528832	0.74232	0.9323	0.49534	0.708832	0.493922
Fig. 3d
Control	Th	BL	BL+Th
7.82	4.12	5.15	0
7.23	4.92	3.56	0
7.18	5.15	4.83	0
5.98	2.65	5.92	0
7.12	3.46	5.12	0
6.65	4.27	4.29	0
6.32	4.65	5.32	0
7.59	4.18	3.42	0
Fig. 3e
Control	Th	BL	BL+Th
5.29	3.2	4.066	0
5.03	4.72	3.48	0
6.12	2.6	3.68	0
5.48	4.08	4.64	0
4.48	2.95	4.21	0
5.12	2.6	2.62	0
6.38	3.78	3.32	0
6.71	3.2	3.51	0
Fig. 3f
Control	Th	33 J/cm2 BL	66 J/cm2 BL	33 J/cm2 BL+Th	66 J/cm2 BL+Th
7.27	5.62	4.59	4.18	3.29	0
7.42	6.32	6.02	5.16	2.38	0
6.59	4.49	5.82	4.28	2.98	0
6.83	5.12	6.19	4.81	3.02	2.39
6.25	4.29	5.25	4.27	2.29	2.82
7.05	6.91	5.58	2.91	3.98	0
7.56	4.52	4.58	3.78	4.32	0
6.82	5.18	4.65	3.29	4.26	0
Fig. 3g
	S values
33 J/cm2 BL+Th	0.189932	0.22484	0.289942	0.42723	0.52323	0.452832	0.210032	0.160756
66 J/cm2 BL+Th	0.467723	0.47823	0.89323	0.623923	0.58323	0.73233	0.91223	0.659694
Fig. 3h
Days after infection	Control	Th	33 J/cm2 BL	66 J/cm2 BL	33 J/cm2 BL+Th	66 J/cm2 BL+Th
1	1
1	1
2	1	1
2	1		1
2	1		1
2	1		1
2	1		1
2	1
3		1	1	1
3		1	1	1
3			1
3
3		1
3
4				1	1
4				1	1
4		1	1	1	1
4		1
4		1
4
4
5				1	1	1
5		1
6
7
8
9
10
11
12
13
14
15			0	0	0
15				0	0
15					0	0
15					0	0
15						0
15						0
15						0
15						0
15						0
Fig. 3i
Control	Th	33 J/cm2 BL	66 J/cm2 BL	33 J/cm2 BL+Th	66 J/cm2 BL+Th
6.75	6.12	5.12	0	0	0
7.18	5.42	4.85	0	0	0
5.12	3.02	0	3.15	0	0
6.57	5.06	4.38	2.69	0	0
6.03	4.31	5.31	3.42	4.19	0
5.17	6.12	3.32	5.05	3.25	0
6.36	5.23	4.19	4.73	2.93	0
6.52	5.16	3.51	4.28	4.93	3.12

## Sheet: Fig. 4
Fig. 4b
Time (min)	Control								Th								BL								BL+Th
0	0	0	0	0	0	0	0	0	0	0	0	0	0	0	0	0	0	0	0	0	0	0	0	0	0	0	0	0	0	0	0	0
6	0.025306	0.064458	-0.07263	0.053078	0.021189	0.025306	-0.01412	-0.0575	-0.18046	-0.11919	-0.65067	-0.13668	-0.18709	-0.18046	-0.24565	-0.32239	-0.27366	-0.53451	-0.3216	-0.26589	-0.17778	-0.7366	-0.31309	-0.25647	-0.91009	-0.76151	-0.37572	-0.20135	-0.39577	-0.72816	-0.55752	-0.79671
12	0.029384	-0.05208	-0.02872	0.0086	0.045323	0.068186	0.053078	-0.02319	-0.31304	-0.6945	-0.37115	-0.33382	-0.2971	-0.27424	-0.28934	-0.36561	-0.3982	-0.63126	-0.90791	-0.57058	-0.73386	-1.5153	-0.5261	-0.800237	-2.9754	-2.09745	-2.13906	-2.08249	-1.92445	-2.21467	-2.1798	-1.4073
18	0.033424	0.193125	-0.12436	-0.02045	0.060698	-0.02549	0.025306	-0.10127	-0.38983	-0.43012	-0.54761	-0.4437	-0.46255	-1.4874	-0.59794	-0.82452	-0.86452	-0.90482	-1.2223	-0.61839	-1.13724	-1.92343	-1.07263	-1.19921	-3.25493	-3.50169	-3.38405	-3.47108	-3.92143	-2.6328	-3.13312	-3.48812
24	0.089905	0.133539	0.025306	-0.02457	-0.007	0.053078	0.0086	-0.2993	-0.68928	-0.64564	-0.55388	-0.70375	-0.88619	-1.6261	-0.97058	-1.07848	-1.38825	-1.34461	-1.75285	-1.10272	-1.58516	-2.2507	-1.76955	-1.77745	-3.24771	-4.02595	-4.71444	-4.24872	-4.13018	-2.74692	-3.7122	-3.34582
Fig. 4c
Time (min)	S values
6	0.012883	0.00382	0.016732	0.11723	0.070923	0.05233	0.00231	0.021372
12	0.04673	0.067732	0.09423	0.160034	0.1493	0.18932	0.30428	0.090934
18	0.28832	0.3774	0.39932	0.52832	0.48902	0.55293	0.40823	0.37502
24	0.42922	0.457823	0.5103	0.60023	0.72945	0.79323	0.558823	0.34422
Fig. 4d
Time (days)	Control								Th								BL								BL + Th
4	5.477	1.07	2.36	5.124	0.265	4.219	0.822	0.193	0.529821	0.125812	0.336233	0.072001	1.14115	0.224155	0.934303	0.076586	0.828	0.79	0.4272	0.762	0.908	0.19	1.0186	1.0106	0.00312	0.00152	0.0198	0.0424	0.000672	0.00132	0.00202	0.0451
5	5.95	2.46	2.97	5.49001	1.95	1.59	2.12	1.63	0.60104	0.217744	0.674163	0.093228	0.851984	0.145871	1.36001	0.12768	1.0838	0.386	0.538	1.04	0.838	0.1386	0.8538	0.904	0.00595	0.0246	0.0397	0.0549	0.000895	0.00859	0.0212	0.0163
6	4.16	3.93	7.17	5.10999	1.45	0.99	3.21999	0.727001	0.612268	0.254341	0.475099	0.09187	0.5519	0.32604	1.0326	0.222416	1.266	0.765	0.3754	0.75	0.5502	0.0911	0.634	0.8644	0.00125	0.0032	0.00162	0.00541	0.00325	0.00192	0.00192	0.00132
7	3.59001	4.06	6.25	5.67999	1.06	0.89	1.22	0.787	0.680003	0.288303	0.373211	0.060384	0.401919	0.279473	0.978877	0.392272	0.849	0.766658	0.324	0.6	0.884	0.024	0.892122	0.63	0.0106	0.0052	0.0102	0.0224	0.0372	0.00468	0.0282	0.0231
8	5.64999	5.12	6.98001	6.64	0.672	0.55	1.14	0.656999	0.582082	0.275099	0.339397	0.05451	0.214625	0.19019	0.85906	0.288643	0.92	0.988	0.238	0.484	0.75895	0.064	0.834	0.532	0.0225	0.0162	0.00232	0.00321	0.00675	0.00112	0.00182	0.00522
9	5.33	4.93001	6.36	5.19	3.82001	2.7	0.936	0.417	0.107493	1.17681	0.108002	0.088134	0.648691	0.04585	0.158946	0.070813	0.826	1.17	0.0948	0.246	0.362	0.051999	0.31	0.332	0.0633	0.0693	0.00636	0.00519	0.0382	0.027	0.00936	0.00417
10	2.67	5.32001	4.23	6.21001	1.322	1.7	1.36	0.717	0.04534	0.903414	0.071831	0.105455	0.224495	0.288685	0.230948	0.121757	0.964	0.912	0.0384	0.136	0.258	0.149	0.2484	0.158	0.00267	0.0532	0.00423	0.00621	0.01322	0.017	0.0136	0.00717
11	1.34234	3.62092	3.07106	5.02866	0.959682	1.58023	2.17216	0.379309	0.019488	0.378633	0.025013	0.23893	0.388965	0.604355	0.039704	0.021841	0.97777	0.689912	0.024413	0.077562	0.16975	0.239288	0.169731	0.048486	0.001349	0.019488	0.001579	0.003872	0.004837	0.007756	0.00792	0.019894
Fig. 4e
Control	Th	BL	BL+Th
30.76	2.903	6.812	0.1085
28.17	3.368	5.728	0.1822
36.68	2.222	1.834	0.07512
39.4	0.649	3.676	0.1205
10.89	3.659	4.19	0.1023
11.32	1.69	0.7333	0.06485
11.49	5.107	4.366	0.08107
5.221	1.273	3.95	0.08978
Fig. 4f
Days after infection	Control	Th	66 J/cm2 BL	66 J/cm2 BL+Th
1
2
3
4	1
4	1
4	1
5	1	1
5	1	1
5	1	1
5	1	1
6	1	1	1
6		1
7		1	1
7		1	1
7			1
7			1
8			1
9				1
10
11
12
13
14
15			0	0
15			0	0
15				0
15				0
15				0
15				0
15				0
Fig. 4g
Blood
Control	Th	BL	BL+Th
5.79239	5.77815	4.78212	0
6.11394	5.47712	5.22981	0
5.85733	5.25527	0	0
6.11394	4.69897	2.18923	0
6.27875	5	4.66212	0
5.8451	5.12	3.79921	0
6.18821	5.77815	3.02217	3.12
6.54407	5.30103	5.19821	3.77815
Wound
Control	Th	BL	BL+Th
8.18	4.23	2.7	2.13
7.79	5.71	5.34	3.39
6.24	6.61	4.85	0
7.5	5.86	5.61	2.63
7.39	5.66	3.76	0
6.12	5.46	5.58	0
7.08	6.56	3.16	0
7.76	5.34	4.49	0
Lung
Control	Th	BL	BL+Th
5.91381	3.89106	3.89772	0
5.19313	5.39123	0	3.28081
5.5563	4.07918	4.69887	0
5.47712	4.44716	4.09981	0
4.76343	4.60206	3.09881	0
4.50515	4.49136	2.28813	0
4.92428	4.5563	3.1679	0
4.53148	4.20206	2.22992	3.34242
Spleen
Control	Th	BL	BL+Th
2.95424	3.20412	3.5563	0
3.54407	2.69897	3.47712	0
4.716	2.60206	0	2.164
5.01703	3.07918	2.64345	0
3.5563	2.95424	3.61278	0
4.83251	3.60206	0	3.12
4.86332	3.77815	1.32222	0
4.5563	3.20412	2.50515	0
Liver
Control	Th	BL	BL+Th
4.73239	3.20412	3.50515	0
3.21484	2	1.77085	0
5.34242	3.81291	0	0
5.11394	4.69897	3.61278	0
4.41497	4.57978	0	2.8134
5.92428	3.60206	4.07918	0
4	4.716	3.70757	0
3.95424	3.53148	2.50515	0
Kidney
Control	Th	BL	BL+Th
4.86923	3.04139	0	0
4.25527	2	1.38021	0
4.62325	2.6222	1.96848	0
4.34242	4.20412	3.68124	0
4.04139	3.36173	3.49136	1.76934
4.07918	3.77815	0	0
5.03342	3.27875	2.07918	0
4.78533	3.81291	2.95424	0

## Sheet: Fig. 5
Fig. 5a up
Control	Th	BL	BL+Th
0.27	0.22	0.29	1.32
0.21	0.18	0.15	1.09
0.19	0.16	0.27	1.22
0.26	0.25	0.31	1.82
0.18	0.13	0.17	0.6
Fig. 5a medium
Control	Th	BL	BL+Th
0.25	0.22	0.45	4.12
0.21	0.16	0.62	4.28
0.18	0.15	0.38	3.69
0.27	0.25	0.58	5.12
0.15	0.11	0.38	2.97
Fig. 5a down
Control	Th	BL	BL+Th
0.18	0.17	0.22	0.18
0.22	0.16	0.26	0.27
0.26	0.21	0.19	0.21
0.16	0.27	0.17	0.15
0.28	0.09	0.28	0.29
Fig. 5b up
	DCF MFI (times)					DCF MFI (times)
MRSA HS0182	0.82	1.03	1.15	0.85	1.13	7.18	9.12	6.85	6.19	9.28
Fibroblasts	0.98	1.27	0.75	0.78	1.19	1.35	0.74	0.91	0.81	1.25
Fig. 5b down
	DCF MFI (times)					DCF MFI (times)
Pa HS0028	0.72	1.19	1.07	0.85	1.13	21.2	17.9	16.5	15.32	21.85
Fibroblasts	0.78	0.82	1.4	0.72	1.26	1.23	0.89	0.82	0.85	1.13
Fig. 5c up
Control	BL+Th	BL+Th+L-cys (1μM)	BL+Th+L-cys (10μM)	BL+Th+L-cys (100μM)
7.26	0	3.27	6.32	7.38
7.49	0	4.42	7.25	7.51
7.24	0	3.69	7.19	7.09
7.15	0	2.85	7.38	7.15
7.52	0	4.71	6.42	7.52
Fig. 5c down
Control	BL+Th	BL+Th+L-cys (1μM)	BL+Th+L-cys (10μM)	BL+Th+L-cys (100μM)
7.26	0	0	3.25	6.78
7.55	0	0	4.21	7.21
7.12	0	2	3.51	6.53
7.02	0	0	2.95	6.27
7.59	0	2	4.38	7.32
Fig. 5e
	Control					BL+Th
MRSA HS0182	8	18	13	21	6	81	75	92	71	94
Fibroblasts	4	5	12	11	3	12	5	7	2	14

## Sheet: Fig. 6
Fig. 6d
	Time	Without BL					BL					BL+NaN3
PPIX		0.119	0.178	0.092	0.085	0.132	1.432	1.098	1.227	1.283	1.109	0.319	0.092	0.083	0.212	0.192
MRSA HS0182		0.157	0.229	0.109	0.172	0.085	0.792	0.995	0.689	1.092	0.873	0.108	0.237	0.183	0.096	0.209
Pa HS0028		0.142	0.195	0.109	0.308	0.223	1.098	1.189	0.912	0.838	1.032	0.116	0.192	0.292	0.116	0.271
Fibroblasts		0.051	0.092	0.132	0.145	0.162	0.12	0.087	0.149	0.079	0.081	0.12	0.056	0.109	0.129	0.081
Fig. 6g left
Th	TQ	THQ
0.221	3.625	1.125
0.156	3.139	0.892
0.245	3.761	0.776
0.162	2.816	0.515
0.241	4.273	1.312
Fig. 6g right
Th	TQ	THQ
0.137	1.129	0.423
0.182	0.894	0.703
0.159	1.321	0.518
0.109	1.521	0.389
0.133	1.083	0.462
Fig. 6h left
MRSA HS0182				Pa HS0028
Control	Th	TQ	THQ	Control	Th	TQ	THQ
7.81	7.62	0	3.21	7.81	7.01	0	0
7.25	7.05	0	2.93	7.25	6.78	0	0
7.38	7.18	0	3.46	7.38	7.41	0	0
7.22	6.95	0	2.52	7.18	7.48	0	0
7.73	7.62	0	3.98	7.75	6.57	0	0
Fig. 6h right
MRSA HS0182				Pa HS0028
Control	Th	TQ	THQ	Control	Th	TQ	THQ
7.32	6.65	0	3.12	7.32	6.27	0	3.58
6.65	5.72	0	4.35	7.01	6.59	0	5.08
7.58	6.89	0	2.19	6.37	7.02	0	4.98
7.02	5.32	0	2.82	6.57	6.03	0	3.95
6.38	4.89	0	1.65	5.89	6.92	0	3.59
6.59	4.58	0	4.28	7.02	5.87	0	3.75
6.72	5.92	0	3.89	7.45	6.32	0	4.54
7.12	6.26	0	2.51	7.29	7.17	0	4.05
7.28	5.32	0	2.27	6.82	6.72	0	3.77
6.42	5.61	0	0	6.63	7.32	0	4.38
